# Supplementary material for: Determinants of clinician and patient to prescription of antimicrobials: Case of Mulanje, Southern Malawi
Source: PLOS Glob Public Health. 2022 Nov 16;2(11):e0001274. doi: 10.1371/journal.pgph.0001274 (PMC10022363; doi:10.1371/journal.pgph.0001274)
Supplement: S1 Data — (XLSX) [file pgph.0001274.s001.xlsx]

## Sheet: Sheet1
			CODING FRAMEWORK
Question	Clinician 1	Clinican 2	Clinicans 3	Clinician 4	Clinican 5	Clinician 6	Clinician 7	Clinicians 8	Clinican 9	Clinican 10	Clinican 11	Clinician 12	Clinician 13	Clinican 14	Clinician 15	Focuse G 1	Focus G 2	Key words/codes	subthemes	Themes
Share with me what you know about patient’s factors that influences antimicrobials prescription.	The complaints that they have, like that; complaints,complaints health profile previous history,	Alright, aah, for example, when the patients with fever, cough, when the shortness of breath, yeah, I think check MRDTs is negative so what you do is you prescribe the antibiotic. aah, yes, if the patient is not responding on antimalarial that is already diagnosed malaria patient and that patient is not responding on the antimalarial so you try, its just a matter of try, you try antimicrobial and…	okay, aah, when the patient has presented with symptoms like fevers. Yeah and as I have said that most of the times like in peadiatric we receive a lot of children with malaria but you found out that you have put them on antimalarial but still the condition is still not improving despite that the child is on antimalarial. So you tend to start the child on antibiotics.	mmm, mostly patient expectances; whenever they are coming with a slight complaint they do think they are going to get anti-biotic.Concerning to the clinical scenario to the patient, other patients may look so ill with fevers and chill but when you test them maybe for malaria, you find that they are maybe negative so may attempt that it might be sepsis and then prescribe the antimicrobials,	okay, it’s about the patient preferences,okay, it’s just like there are a lot of antibiotics but patients may choose that I like this antibiotics, when I take it I feel good I recover from my complaints, my disease.could be just patient expectation according to clinical condition of her disease	aah sometimes aah patient do have their preferences on which drugs antibiotics to be prescribed to them which express or sometimes to them that they feel that its best for them not the condition they have, what’s best for them.	patient symptoms	Sometimes they also have some choices and they even force me or tell you what they want	The signs and symptoms. When one is presenting them. Like when one is presenting fever, body pains and ‘Generalized body pains	There are some patients when they come to the ward they have a belief that they can be healed by a particular drug. To them they believe that that drug is good to them. The other factor is that they have I can say an infection that whatever you can give to them is okay without asking any question.	Sometimes these clients are related to some people that they are already directed to get some drugs when we advise them to go with drugs they prefer going to the next clinics just to get drugs	Some patients you may find that maybe they are used to some medications in preference of the other so they might say I do well with this kind of medication and these other medications I don’t find them comfortable to use maybe I find that I vomit after taking them. Sometimes it might be true but most of the times they just prefer a certain kind of antimicrobial to the other. And also maybe in the…	The way the patient is presenting	It could be the patients themselves forcing the clinicians that I feel like if I get certain antibiotic they might mention it, Penicillin’s. They normally say, could you prescribe me Penicillin’s, Pen V. Yeah, so it could be from patients. We cannot run away from clinicians themselves. Sometimes one would say we just want to please the patient and can prescribe the, yeah.	Some other times some other patients would just wish to have the drugs. They may try to, they may lie that we have this or they may still say despite everything is okay but they may still want drugs. So they can wish to have that.	Patient comes with signs of Malaria and MRDTs is positive you prescribed antimalarial.We prescribed when we have asked from patients,When patient presenting with persistent fevers and MRDTS is negative do prescribed antibiotics.	Some patients will come with their own diagnosis and demand that if you give LA does help but quinine, secondly sometimes is what they are presenting if they are with Malaria or Bacterial infection is the one that tell you what to prescribe. Sometimes they can come with Viral infections but if you don’t give them antibiotics they don’t feel like you have help them, they insist and if you don’t gi…	singhs and symptoms, expectations, diagnosis, demanding, forcing, preference	Patients exceptions, demanding, and preference about antimicrobials. Patiens signs, symptoms and diagnosis	Preferences
What problems do you face during this period when you started prescribing antimicrobials?	Patient come without finishing their prescribed dosage, the other thing is that there are some clients or some patients that came to the hospital yet they are not sick, you may feel that they come to the outpatient department and complain that there was a certain day I came and they prescribed me some antibiotics or some antimicrobial yet in the file you see there is nothing in the passport or wh…	Because some patients do not finish the antibiotics, when they take them for just for a short, few days they come to you I am not responding. So if you doesn’t ask them quite well you prescribe another antibiotic when old antibiotic is still with the patient.	The problems I faced are like maybe you may start the patient on antimicrobials but still you out 2 or 3 days after the patient has been initiated on antimicrobials still the symptoms you were seeing on the patient that made you to start on antibiotics they are still there so sometimes you get stuck like what is going on.	Mostly when patients come they turn to worry and complain when they are not given the drugs they were hoping for like antimicrobials, some may have flue and they expect that you will give them an antibiotic.	So you have mentioned that the problem you are face when you started prescribing the anti-microbial is that patient are not recovering , as a problem, shortage of anti-microbial, you also mention misuse of antibiotics?	Ah the problems that are faced mostly is that ah we are limited when it comes to which drugs to give to the patient based on what ah is available.	Challenge like of resourcs	The problems that we are facing are that there is most of all scarcity of these antibiotics, sometimes patient is resistant to the antibiotics which requires us to switch to others and sometimes the patients themselves come already having something in their minds to tell you I want this.	Sometimes shortage of the antimicrobials. Sometimes patients do not respond to a specified antibiotic that you have prescribed	Sometimes its shortages or out of stocks of drugs. There are some drugs which like the antimicrobials I mean ant-TBs, they are difficult to prescribe in the ward without a proper training. So lack of training. I think as of now that’s what I can say	Lack of relevant antibiotics or drugs that you want to supply to clients, yes. We have no choice sometimes that we would only have that type of drug which is not supposed to be given in that condition (disease) that you feel the patient is in need of drugs.	Sometimes it would be the choice of antimicrobials that are there depending on the condition of the patient. Your choices maybe out of stock in a particular pharmacy and that can affect your prescription as well. And the other thing is, you are not quite sure what you are treating. So you just prescribe but then you are not really sure like blinded. Treating blindly	Sometimes you may prescribe the antibiotic which you think is the best and you find out that the hospital doesn’t have it.	Of course sometimes the availability of antibiotics itself. You might think that this drug is worthy for this condition but if you don’t have it you are forced to prescribe another antibiotic that could work similar to what you had.	Some other times I think the preferred drugs I can prescribe they are not available and that limits to just prescribe the drug which maybe possibly other drug I can give to the patient.	Challenges of unavailability of drugs some drugs are not available such as cotrimocozales only, some will come asked to be prescribes specific drugs. Previous visit patient come and was given medication by clinicians when he or she come to second for next visit will asked I want this drugs that I was given before.	Unavailability of antimicrobials especially broad-spectrum are not available in health facility so it’s a kind of challenge.Unavailability of strong antibiotics is also a challenge.	Unavailability, and shortage, not finish antimicrobials.	Unavailability and shortage of antimicrobials in health care setting, Patients not finishing prescribed antimicrobials	Hindrance
Explain to me your thought regard patients factors and belief about antimicrobials	Patient believe that antibiotics are more helps than other drugs.	There are some patients who believe that aah, whenever they are sick the only drug they should take is antibiotics. Whether it is just only cough, whether is abdominal pain but they take antibiotics.The other one could be aah, some patients they have their own antibiotics that they think they are better than other antibiotics so they keep on taking those antibiotics though there is a wide range o…	I think most of the patients they believe in injectable drugs than pills. They believe that you are going to inject them they are going to get healed.	Many patients believe that whenever they are given antimicrobials they are going to be cured from what they are suffering from. Mostly they turn to go for injectable, whenever they come to the hospital they complain that they should also get the injectable.	They believe that they can get better on their condition if they can be prescribed for antibiotics.		According to my understanding and the experience that I have had, patients’ understanding on antimicrobials is that they believe that antimicrobials especially injectable heal any form of severe illness. Even if it is not a bacterial infection, they still think that if you give them IV and antimicrobials, they are going to recover	Mainly, patients believe that when they take the most strongest antibiotics, then they will be cured and others sometimes believe that they should take antibiotics regularly just to clean their bodies.	They believe that once they receive the antibiotics, they will get better quickly especially the injectable unlike the orals	Sometimes patients believe that once you start giving them a drug they will cured instantly	Patients would prefer to be given injections so when you prescribe just orals drugs yes he will leave the facility but he will go somewhere to be injected	I think they feel that for them to get well then they have to take a certain type of antimicrobial. Whether you find that the malaria test is negative then they still have the feeling that for them to get well they have to take antimalarial. Or for them they just have a viral infection like cough or whatever or just a flu. They believe that for them to get well they have to take antibiotic like a…		Patients feel like whatever they get it will assist them and I have seen most of the patients coming to hospital they have in mind what they really want to get. For example they might come to hospital and say the way am feeling this is malaria. Just prescribe me antimalarial and I will be fine. Even if you test them MRDTs negative	Some other times I think it can be the patient they do have the drug that they believe most. They can just come from home thinking that when they come to the hospital I want to get maybe they want, (drugs that they want), so whatever you can prescribe but if they stick to that they will still push you to prescribe that medication without any reason for that drug.	They think that cotrimocoxazole that it is not effective and it does not work, it is cheap, In terms of antimalarial when they presented with fever, headache and chill they this are symptom of Malaria and if malaria diagnostic is negative and you give them cotrimocoxazole they don’t feel good. They believe that any cough is equal to antibiotics.	They belief that if you give them antibiotics they will see dramatically change within two days if they have fever they want it go away within two days and if they don’t improved they come back. Some parents belief that when they child have got cough they belief that amoxicillin will work they don’t know that it can be cause by viral infections, and when child is present with fever and headache t…	Demanding and owrn Medications, MRDT negatives, Injectables, antibiotics and antimalaria, change.	Patient believe antimicrobials both antibiotics and antimalaria are powerfull, Patient belive injectable are more powerfull than oral antimicrobials, Patients believe that when MRDt test negative they still have Malaria. Patient beleive that cough is equal to amoxicilline.	Belief and Efficancy
What challenges do you encountered when you prescribe antimicrobials? Such as antibiotics and antimalarial		Patient not knowing doses, not taking right doses okay.	Most of the times you may found out you have meet a patient as you have said MRDTs is negative and the full blood count shows that the WBCs are within the normal range. But still patient is showing signs that may made you think that this patient has an infection so it comes a challenge. So most of the times we end up prescribing antibiotics.	Mostly you find out that when you give patient maybe Analgesics, they complain that they need antibiotics,	The patient may also believe that it takes a long time for them to suffer again if they have been prescribed with antibiotics, They believe that they can get better on their condition if they can be prescribed for antibiotics.not recovering from their disease, any other problem,shortage of the antibioticsit’s , patients they misuse the antibiotics	So in those cases the challenge is that most of the patients do come with a diagnosis in their head with the way I m feeling it might be Malaria so if you do all the examination and other tests and you find out that it’s not malaria they will still insist that they should get ant malaria or even if it’s that they are not fit for antimicrobial, a certain antimicrobial they will still push you to p…	One of the challenges mostly (silence) its aah repeative usage of single antimicrobial, even in the same patients or in most out patients seen or even in patients, so it’s mostly certain antibiotic dominate over other antibiotics, so that’s one of the challenge simply because it’s it has develop some resistance simply because of overuse and it has cause most of the unfavorable side infects and wh…	When we come across patients who are showing signs and symptoms consistent with malaria and when we do malaria check it is negative, they will still insist that they get antimalarial. The same applies to the antimicrobial. If they think that their condition is going to respond to the antimicrobial, they will still want to convince you or to force you, more especially when they are members of staf…		shortage of drugs and storage problems as challenges you have encountered so far.	Commonly found in markets. It is also disturbing us because storage they don’t know. Expiring dates they don’t know. How they mention the names when buying we don’t know because we received somewhere people using TB drugs for healing wounds, applying on wounds or drinking as cough, a simple cough. Drinking maybe for 2, 3 days. The name they use there they don’t know.	I think the other things that I have already said, you find that you want this other kind of antimicrobial but it’s not around, it’s not available. You are supposed to prescribe another which is less effective than the one you think. The other thing is that much as we don’t have much test like blood culture for you to see which specific antibiotic to prescribe against that kind of condition. You …	Sometimes you may prescribe the antibiotic which you think is the best and you find out that the hospital doesn’t have it			The other challenges I think I have put them on that that the drugs are not available. I can prescribe drugs which are not available which I can evaluate you may see of it may be of help. Some other times I think the nurses are not willing to give drugs due to their thinking and also how they prefer it. You may prescribe, you have seen the child and decide maybe this child may benefit from Arters…	And maybe another new problem is when you are working at an institution like this one you expect people to pay. Some will say I don’t have enough money to pay and they might go home without getting a full course and they end up buying. If they buy in pharmacies maybe they might buy dosage which is not full. I mean it wouldn’t be a dosage. Maybe they might if the course is for seven days they migh…	Diagnosis, FBC normal, MRDT normal, Demanding, Markets	Patient come with their diagosis. Prescribing antimalaria when MRDT is negative. Prescribing antibiotics when full blood count is normal. Antibiotics being sold on Markets	Challenges during antimicrobial prescribitions .
In your view how do you describe the attitude of your patients when you refuse to prescribe antimicrobials?	They get angry ,	They are angry.They feel like you haven’t assisted them. I think the last thing they go to another Clinician.	They feel like you have not helped them sometimes, they feel like you are incompetent.	They do just think that am not a medical practitioner, that am not well equipped in knowledge and they go for onother clinician.	They also think that you don’t know your professional you don’t know how to do your work. Let’s say you have given someone a PCM they say that you have not help them	The attitude so bad, mostly have aah a negative attitude on you and they think like you are denying them the medications and you want to save the drugs instead of giving to them and you are taking them to drug store in market to sell but yet they don’t understand so they will label you as someone who is so difficult when it comes to prescription and they will have a negative attitude and you know…	‘They would think that I’m not competent enough or that I do not want to prescribe them antimicrobial because I have other priorities apart from them. They would also think that there are other clinicians who can prescribe antimicrobials for them. In this case, much better than I am and I think they would even not come to me next time when they are sick again.’ They will never come back to you an…	When we refuse to prescribe them with antimicrobials, they think us as those who do not know their work, we are not called good doctors because we are refusing them what they want so their attitude towards us is always bad. ‘Sometimes they even think of switching clinicians. They go to another clinician and whatever they get from you, they can even throw away.	‘They feel you are not a good clinician and you haven’t assisted them.		They would prefer to meet someone and they will not come back to you, Some lose trust as I said	Well, when you refuse they think maybe you are not a good clinician. You don’t really know your work or else you haven’t helped them. They would prefer to go to another clinician or else to go to another hospital where they feel they can be helped. They feel that you haven’t helped them.	They will say you are stingy as if the drugs are yours. The next time they are sick they will not come back to you. They will go to another clinician. Claim that you would not help them again.	So they normally go unhappy,They will go to another clinician, convince him so that he should prescribe medication for them. So this type of patients do they come back to you?		Mostly if don’t prescribe antibiotics and malaria they that you don’t know what you’re doing and dull, and they feel that you greedy one and negative attitude with you because you did not prescribed they want	They feel like you haven’t help them, they feel like you don’t what you are doing and they should go find someone else who can help them, They feel like you have not assisted them.	Not helping, Angry, go to another clinician, Not professionan competent. Never come back to you.you don’t know your work.	Patient becomes angry.patients go to another clinicians. Patient said your not helping me. Nevr come back to you,	Negatvie atitude of Patients towards clinicinas
What communication skills are needed when prescribing antimicrobials to patients	If the MRDTs is positive we need to tell them that your MRDTs is positive that means you have malaria and we are giving this, you are going to get LA at the pharmacy you need to…and also when they are negative, we also need to tell that your MRDTs is negative and that means you don’t have malaria or the FBC results you need to share to tell them that when the FBC is having the HB of low WBCs, pla…	I think the matter is to talk to them how they should take the drugs. They should not keep the drugs at home or just take them for few days and then they expect to take them another day. They feel like they are cured. But they need to complete the whole dose of the antibiotics other than leaving half taking half.	I think the first you have to explain to the patient the condition she is having or he is having and what drugs you want to give to her and why you are giving that drug and how that drug is going to help that patient. And also we also have to give them the like side effects of the drug which patient is going to face so that the patient should be aware and should be assured.	Concerning the duration of taking the antibiotics, they should take as prescribed by the medical practitioner.	We have also to tell the patients how they can use the antibiotics, according to the prescribes. But also just to tell them the side infects of the drugs	A rapport between you and the patient so that whatever you are say the patient should have a total trust in you, even if you are say that you not conform with the medicine the patient should be able to understand and also even before prescribing the antibiotics you need to clearly explain to the patient how the drugs works and what are the side effects what are the outcome after all so I think th…	One, we need to make sure that we are as open as possible with our patients and I have to make sure that I’m using more of the language which can be understood by the patient. I should make sure that I avoid using terminologies that cannot be understood by the patient. I should make sure that I explain to the patient clearly about their condition or I give them enough counselling on their disease…	You need to explain their condition and why we are giving them the antibiotics. They need to understand why we are giving them that specific antibiotic. ‘The other explanation is that if they do not feel good in the prescribed time, they can come again for review and we also advise them to take their drugs regularly and if they are supposed to take them with meals, we tell them. ‘The other skill …	I think you need to communicate on the dosage; how to take it and for how long and if there are side effects. Those things need to be communicated. And when to return to the hospital if there is no improvement.	Counselling, you should have the skill of counselling that they should understand what you are giving	First we need to explain why we are giving the drug, frequency, the root of taking the drug and duration. And they should not share with someone else because it’s only for him or them that have attended the service and the drug is prescribed only for him. I think on the problems people still share drugs somewhere behind.First and foremost you need the patient to understand. You should build a goo…	Well, maybe we have to sensitize them that it’s not like every problem that they have that they have to receive an antimicrobial. Some of the illnesses can resolve on their own and some of the illnesses need proper investigations before prescribing the antimicrobial. You just have to have much time with them and explain to them the benefits, the disadvantages, the side effects of just taking medi…	I think we should be telling them what the drugs are. What the mode of action the drug is, the side effects of the drugs and how to take them.The frequency -Is it the first line, the second line or the third line?	Really you need to tell them what medication you are giving, why are you giving the medication, how long should they take. Of course these are expected to be told in the pharmacy but it doesn’t happen.so over the years I have noted that it is Really good to discuss our patients their diagnosis, the management, how long should they take medication. the need not to share medication at home. If they…	Like to my side, first I do tell them the diagnosis according to what you have presented, according the explanation and according to the investigations. You have got this condition so this is the medication am supposed to give you. So I will them how to take the medication, how many days, and when to come for review. So with all the explanation I give to the patient I think they do. I do also tel…	It is matter of convincing the patient that you come with this and that and after carried investigations and guideline you should take this medicine and provide good communication skills with what is presenting, you have to tell them that this drug will be taken twice of three time days, you have also to came good interface between you and the patient so that is convinced what you are telling.	First they should know what they are suffering from, apart from that they should understand the other conditions that present the same if don’t give antibiotics. It also good to explain what is the diagnosis and how they are going to take medications sometimes will leave on the hand of pharmacy between to explain to them, know side effect and frequency,	Dosage and duration, side efects infects of antibuiotics. Clinician name, when to report back, Drug adherence, Note sharing medicatons	Antimicrobial dosage, duration and side effects,. Patient adherence and sharing of antimicrobials. Patient review date. Patient diagnosis and labarotory test. Clinicians name	Educating the patients
How long do you spend with your patient and How does it affect your profession to prescribe antimicrobial	2 minutes because we have long lines in out patrient depaetments and sometimes there is one clinciasn or two, so if you take much times with patients, they start complaining that your wasting there time. It affects a lot because we need to have more time with our patient and they should talk more of their complaints but with the complaints that I said that we are few Clinicians, we spend aah not …	It depends with patients but in the wards it is ten minutes, time…yes, aah because there is a time a patient is supposed to take antimicrobial that is according to probably the half-life of the antimicrobial. So I think you take, you would see, umh. A patient can take, aah, antimicrobial maybe not at a recommended, at a recommended time, maybe you just prescribe takes antibiotics does what, maybe…	On averange ten minutes,	Concerning maybe with the condition, we spend about five to eight minutes in the OPD. when you take a long time with the patient many turn to understand the treatment you are giving them	I do spend about two minutes with my patienst,because they are a lot of patients at the out Patient department, This affect me as I don’t have much time to do other further investigation per each patient	aah mostly with the queue that we do have almost five minutes. yah, it affects a lot because you will not have much time to explain to the patient and you will just prescribe antibiotics which as they come to your mind maybe even without thinking of the side effects of the antibiotic or even the mode action of the antibiotic in relation to the what the patient presented on what you have diagnose …	It depends with with cases some 10 minutes which are simple and others 20 to 30 munutes that are severe cases, For example, if I don’t spend enough time on a patient, I’m not going to crack or come up with signs and symptoms or the necessary things which can give me definitive diagnosis of the patient but if I spend more time with the patient, I am going to have more history of the patient and th…	Most of the times, it is less than 10 minutes because of workload.‘If you do not have much time to do investigations and examinations, then you can even miss the diagnosis and give wrong antibiotics.	A minimum of 10-15 minutes,	On average, 15 minutes	It depends on number of patients you have. When we have like 50 per day we’ll take time; 5, 7, minutes but when we have so many less than 3 minutes per patient.		Like to me every time it’s 10 to 20 minutes.	It depends. There are some patients who are simple and straight forward. They will come to you vomiting, fevers, you examine them, nothing. You think of malaria. They test positive then it so doesn’t take time. Probably five minutes. But there are some patients who come in with complicate ones. It might take time. Those who want to admit for example. It might take you fifteen minutes, it might ta…	It depends how hard the situation but mostly I can spend ten to fifteen minutes but depending on the condition. Because there is some other condition which are straight forward, the others which are complex. It depends so I can spend much time when the condition is complex. If I need to probe more. Of course we meet different patients. Others, they are skilled enough they can tell their history. …	3 to 5 minutes but it depends. It depend with the department that you are working like STI clinic to can reach up to ten minutes. It depends with the condition patient presentation. It depend with condition and place where you working like where there is no privacy it means you spend less time.	It depends on the queue outside, some 2 minutes and 15 minutes and condition of the patients, like malaria diagnosis is positive it means less minutes, sometimes understanding of the patients also help you how much time can you spend with the patient. Like patient has come and is saying that am having headache before he or she finished you have already written Malaria diagnostic, you need to give…	Long queue, Few clinicans, not enough ntime, work load, depending on condtions and five to ten minutes, unneccessary prescribing. Miss a lot of informations	Patients long queue, Clinicians have 5 to 10 minuts, time spend with patients. Clinicians time spends depends on conditions or disease of patients. Unneccessary prescribition of antimicrobials.	Limited time
Describe some of the guideline that are used during prescription of antimicrobial (antibiotics and antimalarial) by clinicians.	Bluebook, MSTG, and surgical book, guideline of Malaria and ART new guideline	Malawi Standard Treatment Guidelines, even the HIV guidelines because there are conditions there, there is also second…clinical handbook bluebook, there is also white book pediatric. White book pediatric and yes and I forgot the STI guidelines.	Peadiatric white book so far that what we have used, we also have the Malawi standard guidelines MSTG and aah peadiatric pink book by Kazembe R: yah, blue book	Paedriactics book, the BNF and also MSTG and there is also TB guideline 2018 and also HIV related cases guideline 2018, the BNF, Malawi standard treatment guidelines, the TB and HIV guidelines	STI and HIV guidelines	Malawi standard guideline treatment, and also we have some guidelines which are now available due to several researches which have been done they have recommended so many things and also we do use the aah BNF, the British National Formula which helps us when it come to the dosing and prescription in relation to the condition of the patient.	Malawi Standard Treatment Guidelines (MSTG)		‘The Malawi Standard Treatment Guidelines.The malaria guidelines and there’s the bluebook paediatric handbook, the clinical handbook, the bluebook.	MSTG; Malawi Standard Treatment Guideline, We have the TB manuals, the ART manual, The pediatric handbooks, the blue manual, the malaria guidelines	Malawi standard treatment guideline -HIV new guidelines, the TB/HIV they are related, the STI guidelines, the malaria control program, we have the guidelines.	The blue book. The Malawi standard treatment guideline, HIV Guidelines book, TB manual.		Malawi standard treatment, guidelinesYeah, there are a lot. We have books for example, the college of medicine. We have books. We have the pediatric handbook for Malawi. … Kazembe and friend. We have a lot of manuals that we use. We normally have also journals that we read and can see.-Yeah, there are also TB guidelines. ART guidelines.	BNF, STI and MSGT	Malawi standard treatment guideline, peadiatric book Kazembe, Clinical Book clinical, malaria Guidelines STI Guideline HIV and AIDs guidelines and Google	Sexually Transmitted Infection, antimalarial, ART, TB, Antimicrobial.	Bluebook,MSTG, and surgical book, guideline of Malaria, ART, STIs, TB guidelines,Peadiatric Kazembe, QECH peadiatric white book .British National Formula (BNF)		knowledge on Antimicrobials Guidelines
what is Bacterial resistance				It is the situation where by antimicrobials, the microbes now they do overpower the drugs, yah, whenever the patient take drugs they don’t work.		Mostly it’s when the drugs have now no effect on the patient or on the aah condition of the disease which the patient presents its when given there is no change simply because the bacterial have develop their own defense to the drug therefore will not work or not give the expected results .	So what happens is that the bacteria will produce or develop another mechanism that will withstand that antimicrobial when it comes back in the body.’	The resistance is when we give the same kind of antibiotic to the patient without getting the intended results simply because there is mutation or change of bacteria or whatever change of the bacteria which can do with the antibiotic itself.	‘											Lack of knowledge on Antibiotic resistance
What is meant by antimicrobial resistant							Antimicrobial resistance means the causative organisms, the bacteria has developed a mechanism or a resistance to that antimicrobial which means you might give antimicrobial which previously could work or the bacteria could respond or could be sensitive to that antimicrobial but now in the later stage or after a certain period of time the bacteria will develop another mechanism against that antim…													Lack of knowledge on Antimicrobial resistance
Factors that leads to antimicrobial resistance both anti malaria and antibiotic	Low dosage, Taking drugs frequently	unnecessary prescription and complete of antibiotics	when it’s not necessary to give the ant microbes they lead to microbe resistance. Some patients they may just take drugs for just a day, and stop maybe they also start after some days the same drug so which may also re do resistance.	under prescription, lack of sanitation and also over prescription	Some of this factors could be under dose, if you don’t give adequate dosage to the patient can build the resistance because the under dose cannot be able to fight against bacteria.	Can say if the the patient has not finish the drugs can also build the resistance. But also the other factor can be using the antibiotics not necessarily to be used as maybe patient condition is not about bacterial infection and if you are giving antibiotics it can also build resistance.	The factors mostly its ah the duration of the ah dosage because most of the antibiotics demand that they should be direct almost five to seven days but mostly you find out that the patient is only given aah two days then you its stops ah the drugs and you switch to another drug so that is one of the factors that has aaah is causing resistance and also the other thing is ah the repeated use of dru…	‘As I said, one is partial treatment, two, and prescription of antimicrobial in cases which do not have that condition at all. Three, even poor compliance to the antimicrobial which patients usually receive. If they are being prescribed, actually they have that infection but if they are prescribed, now they do not adhere to the drug. Let’s say for example, they get a drug which is supposed to be …	‘Under dosage. Giving to patients when they are not supposed to receive those antimicrobials or antimalarial. The other could be those receiving from these other clinics unregistered because they just give anyhow. ‘One can also be prescribed the right antibiotics but if they are not taking it that can also be a contributing factor. I think it is falling on under dosage.	Unnecessary prescription of antibiotics and antimicrobials and sometimes patients they believe that there is a drug for any condition. That means once they come to the hospital they want to move out with the drugs. So coming to the hospital to them you need to give them the drug then it also contributing to drug resistance	Improper use by us prescribers. We still have people that prescribe antimalarial when the result is negative just in preference or culturally believing that any fever is malaria. We have problems with the patient themselves that you’ve prescribed them no antimalarial they go and buy. They access them from elsewhere while they don’t have malaria parasites. Antibiotics, the same thing. They buy may…	I can say abuse of antimicrobials. It might have led to that. Maybe the patients cannot complete the whole dosage and also maybe we mismanage them. Maybe we prescribe the wrong antibiotic to a certain particular condition.	Giving antibiotics when it’s not necessary to give. Prescribing the strongest antibiotics instead of Giving the first line or the second line	The first one could be clinician, there are clinician factors and patient factors. Clinician factors, they might be carelessness prescription, there is no really indication for that drug to prescribe. A good example could be giving LA to somebody who has just fever with negative MRDT. It might be flu but you still giving LA. The second one, the same prescribing to please somebody. And not giving …	Some other times it can be patients themselves. They are not following or they are not taking the drugs according to prescribed. Here others they do take maybe today and skip maybe two three days and take the other day so that can lead to resistance. And also some other times it’s the unavailability of drugs which maybe you may have some few doses then a patient can get that and later on maybe tw…	Frequent taking of drugs Drug compliance Overprescribing Taking drugs without prescription Taking drugs without having a disease Taking expire drugs Not finishing the required drugs	Ignorance part of the patients, there are other that sell drug, if child is sick they will go to buy a drug that they don’t even finish the does, unnecessary and unnecessary taking of drug. Not taking full dose of antibiotics which results in under dose, more antibiotics are commonly found on the marked, share of medications among patients if they feel like they have the same symptoms at the comm…	Low dosage, unncessary prescription, MRDT negative, share of medications, Buy of medications in markets, Adherence, Overprescribitons, pleasing clients.	Low dosage and sharing of antimicroboials. Presence of antimicrobials in markets. Pleasing, overprescribition and adherence of antimicrobials.	Factors of antimicrobial Resistant
